# Supplementary material for: Mutational Profile Enables the Identification of a High-Risk Subgroup in Myelodysplastic Syndromes with Isolated Trisomy 8
Source: Cancers (Basel). 2023 Jul 27;15(15):3822. doi: 10.3390/cancers15153822 (PMC10417840; doi:10.3390/cancers15153822)
Supplement: Supplementary file 1 [file cancers-15-03822-s001.zip › Supplementary tables.xlsx]

## Sheet: Table S1
Table S1: Genes included in the in-house custom capture-enrichment panel used in the study.
Gene	Exons	NM
ABL1	4,5,6,7,8,9,10	NM_005157
ACD	12	NM_022914.2
ANKRD26	5´UTR,1	NM_014915
	1 (c.-113-c.-134)	NM_014915
ARID2	Full	NM_152641.3
ASXL1	1,2,3,4,5,6,7,8,9,10,11,12,13,14	NM_015338.5
	5	NM_001164603.1
ATM	5,9,13,28,37,41,42,52,56	NM_000051.3
ATRX	8,9,10,11,17,18,19,20,21,22,23,24,25,26,27,28,29,30,31,32	NM_000489.3
BCOR	2,3,4,5,6,7,9,10,11,12,13,14,15	NM_017745
	8	NM_001123385.1
BCORL1	1,2,3,4,5,6,7,8,9,10,11,12	NM_021946.4
BRAF	3,10,11,12,13,15	NM_004333
BRCC3	1,4,5, 8	NM_001018055.2
	6,7,10,11	NM_024332.3
CALR	8.9	NM_004343
CBL	2,3,4,5,7,8,9,16	NM_005188.3
CEBPA	Full	ENST00000498907.3
CSF3R	17	NM_156039
	10.18	NM_172313
	14,15,16	NM_000760
CSNK1A1	3.4	NM_001025105; NM_001271741; NM_001892
CTCF	Full	NM_006565
CUX1	15,16,17,18,19,20,21,22,23,24	NM_001202543
DCK	Full	NM_000788
DDX41	1,2,3,4,5,6,7,8,9,10,11,12,13,14,15,16,17	NM_016222
DNAJC21	12	NM_001012339.2
DNMT3A	2,3,5,6,7,8,9,10,11,12,13,14,15,16,17,18,19,20,21,22,23	NM_022552
	1.2	NM_153759
	4	NM_175630
EED	Full	NM_003797
ELA2/ELANE	Full	NM_001972
EP300	Full	NM_001429
ESCO2	3	NM_001017420.2
ETNK1	3	NM_018638
ETV6	1,2,3,4,5,6,7,8	NM_001987
EZH2	2,3,4,5,6,7,8,9,10,11,12,13,14,15,16,17,18,19,20	ENST00000483967
FLT3	13,14,15,20	NM_004119.2
GATA1	2	NM_002049
GATA2	Full	NM_032638
GNAS	8,9,10,11,12,13	NM_000516.5
GNB1	6	ENST00000378609.4
HRAS	2,3,4	NM_005343
IDH1	3.4	NM_005896
IDH2	4,6,8	NM_002168
IRF1	2,3,4,5,6,7,8,9,10	NM_002198.2
JAK1	9,10,14,15,17,18	NM_002227
JAK2	12,13,14,15,16,17,19,20,21,22,23,24,25	NM_004972
JAK3	3,11,13,15,18,19	NM_000215
JARID2	2,3,4,5,6,7,8,9,10,11,12,13,14,15,16,17,18	NM_004973.4
KDM6A	1,2,3,4,5,6,7,8,9,10,11,12,13,14,15,16,17,18,19,20,21,22,23,24,25,26,27,28,29	NM_021140
	14	NM_001291415
KIT	1,2,5,8,9,10,11,12,13,14,15,17,18	NM_000222
KMT2A/MLL	1,2,3,4,5,6,7,8,9,10,11,12,13,15,16,17,18,19,20,21,22,23,24,25,26,27,28,29,30,31,32,33,34,35,36	NM_005933
	14	NM_001197104
KRAS	1,2,3,4	NM_004985
LUC7L2	2,7,8	NM_016019
MAP2K1	2.3	NM_002755
MPL	10.12	NM_005373
NCOR2	21,23,35,	NM_001077261
NF1	1,2,3,4,5,6,7,8,9,10,11,12,13,14,16,17,18,19,20,21,22,23,24,25,26,27,28	NM_000267
	15	NM_001128147
	31	NM_001042492
NIPBL	7,11,12,21,33	NM_015384
NPM1	2,3,4,5,6,7,8,9,10,11	NM_002520.6
NRAS	1,2,3,4,5	NM_002524
PAX5	1,2,3,4,5,6,7,8,9,10
PDGFRA	12,13,14,15,16,17,18	NM_006206
PDGFRB	Full	NM_002609
PDS5b	10,20,31	NM_015032.3
PHF6	1,2,3,4,5,6,7,8,9	NM_032335
	10	NM_001015877
	9	NM_032458
PIGA	2,3,4,5,6	NM_002641
PPM1D	6	NM_003620
PRPF8	6,26,27,28,29,30,31	NM_006445
PTPN11	3,4,7,8,12,13	NM_002834
	11	NM_080601
RAD21	2,3,4,5,6,7,8,9,10,11,12,13,14	NM_006265
RBBP6	Full	NM_006910
RUNX1	1,2,3,4,5,6,7,8,9	NM_001754
	1.5	NM_001122607
SAMD9	2	NM_001193307
SAMD9L	4.5	NM_152703: c.2640C>A
SBDS	Full	NM_016038.2
SETBP1	4	NM_015559
SF1	Full	NM_201995
SF3A1	13,5,4,3	NM_005877
SF3B1	10,11,12,13,14,15,16,17,18,19,20,21	NM_012433
SH2B3(LNK)	2,3,4,5,6,7,8	NM_005475
SMC1A	1,2,3,4,5,6,7,8,9,10,11,12,13,14,15,16,17,18,19,20,21,22,23,24,25	NM_006306
	2	NM_001281463
SMC3	10,13,19,23,25,28	NM_005445
SRP72	6.1	NM_006947.3
SRSF2	1.2	NM_003016
STAG1	Full	NM_005862
STAG2	Full	NM_006603
	32	NM_001042749
SUZ12	14,15,intron15,16	NM_015355
TERC	1	NR_001566
TERT	15,14,13,12,11,10,9,8,7,6,5,4,3,2,1	NM_001193376
TET2	2,3,4,5,6,7,8,9,10,11	NM_001127208
	3	NM_017628
TP53	1,2,3,4,5,6,7,8,9,10,11	NM_000546
	10	NM_001276696
	10	NM_001276695
TYK2	Full	NM_003331
U2AF1	2,6,7	NM_006758
	6	NM_001025204
U2AF2	Full	NM_007279
WAS	Full	NM_000377
WT1	Full	NM_000378
	8	NM_001198552
XPO1	15,16,18	NM_003400
ZRSR2	Full	NM_005089

## Sheet: Table S2
Table S2: Somatic mutations found in patients with MDS and isolated +8
Patient_ID	Gene	Chr	Start	End	Ref	Alt	Total depth	Reference depth	Alt depth	FREQ	Function	Exonic consequence	AA change & Transcript
1	BRAF	chr7	140783116	140783116	G	T	423	372	51	12.06	exonic	nonsynonymous SNV	NM_004333:c.C1219A:p.P407T
1	RUNX1	chr21	34880580	34880580	C	T	126	100	26	20.63	exonic	nonsynonymous SNV	NM_001001890:c.G404A:p.R135K
4	IDH2	chr15	90088606	90088606	C	T	211	199	12	5.69	exonic	nonsynonymous SNV	NM_001290114:c.G125A:p.R42K
4	U2AF1	chr21	43104346	43104346	G	T	467	322	137	29.34	exonic	nonsynonymous SNV	NM_001025203:c.C101A:p.S34Y
5	SF3B1	chr2	197402110	197402110	T	C	576	385	190	32.99	exonic	nonsynonymous SNV	NM_012433:c.A2098G:p.K700E
5	TET2	chr4	105275668	105275668	A	T	469	333	136	29	exonic	stopgain	NM_001127208:c.A5158T:p.K1720X
5	SMC3	chr10	110582633	110582643	TAAAATGGAGG	-	367	316	51	13.9	exonic	frameshift deletion	NM_005445:c.795_804del:p.D265fs
5	ASXL1	chr20	32435574	32435574	C	A	371	199	172	46.36	exonic	nonsynonymous SNV	NM_015338:c.C2862A:p.D954E
5	CUX1	chr7	102201990	102201990	C	-	271	252	19	7.01	exonic	frameshift deletion	NM_001202543:c.2726delC:p.T909fs
6	NRAS	chr1	114716123	114716123	C	T	466	446	20	4.29	exonic	nonsynonymous SNV	NM_002524:c.G38A:p.G13D
6	TET2	chr4	105234774	105234774	C	T	420	241	178	42.38	exonic	stopgain	NM_001127208:c.C832T:p.Q278X
6	EZH2	chr7	148810343	148810343	G	T	578	333	245	42.39	exonic	nonsynonymous SNV	NM_001203249:c.C1851A:p.N617K
6	EZH2	chr7	148810385	148810385	T	G	454	274	180	39.65	exonic	nonsynonymous SNV	NM_001203249:c.A1809C:p.R603S
6	PTPN11	chr12	112450395	112450395	C	T	340	316	24	7.06	exonic	nonsynonymous SNV	NM_002834:c.C215T:p.A72V
6	PHLPP1	chr18	62716129	62716129	C	T	180	93	85	47.22	exonic	nonsynonymous SNV	NM_194449:c.C446T:p.S149L
6	ZRSR2	chrX	15804174	15804174	C	T	224	43	181	80.8	exonic	stopgain	NM_005089:c.C376T:p.R126X
6	STAG2	chrX	124086590	124086590	C	T	334	169	165	49.4	exonic	stopgain	NM_006603:c.C3097T:p.R1033X
8	DNMT3A	chr2	25246660	25246660	-	C	338	272	65	19.23	exonic	frameshift insertion	NM_153759:c.671dupG:p.G224fs
8	SMC3	chr10	110601791	110601793	GAA	-	637	549	90	14.08	exonic	nonframeshift deletion	NM_005445:c.2799_2801del:p.933_934del
9	STAG2	chrX	124086717	124086717	C	G	98	79	19	19.39	exonic	stopgain	NM_006603:c.C3224G:p.S1075X
10	STAG2	chrX	124083521	124083521	A	C	94	82	12	12.77	exonic	nonsynonymous SNV	NM_006603:c.A3025C:p.K1009Q
10	ARID2	chr12	45731297	45731298	AA	-	217	207	10	4.61	exonic	frameshift deletion	NM_152641:c.267_268del:p.L89fs
10	ETV6	chr12	11839157	11839157	T	A	193	170	23	11.92	exonic	nonsynonymous SNV	NM_001987:c.T181A:p.W61R
10	ARID2	chr12	45730054	45730054	A	-	254	225	29	11.42	exonic	frameshift deletion	NM_152641:c.103delA:p.K35fs
10	CTCF	chr16	67621585	67621585	G	T	136	109	27	19.85	exonic	nonsynonymous SNV	NM_001191022:c.G367T:p.D123Y
10	U2AF1	chr21	43104346	43104346	G	T	216	172	43	19.91	exonic	nonsynonymous SNV	NM_001025203:c.C101A:p.S34Y
12	SETBP1	chr18	44951948	44951948	G	A	298	284	14	4.7	exonic	nonsynonymous SNV	NM_015559:c.G2608A:p.G870S
12	KRAS	chr12	25245277	25245277	T	C	316	305	11	3.48	exonic	nonsynonymous SNV	NM_004985:c.A108G:p.I36M
12	EGFR	chr7	55173092	55173092	C	T	167	142	25	14.97	exonic	nonsynonymous SNV	NM_005228:c.C2029T:p.R677C
12	C7orf55-LUC7L2,LUC7L2	chr7	139402152	139402152	C	T	347	288	58	16.71	exonic	stopgain	NM_016019:c.C271T:p.Q91X
12	SRSF2	chr17	76736877	76736877	G	C	308	255	53	17.21	exonic	nonsynonymous SNV	NM_001195427:c.C284G:p.P95R
12	STAG2	chrX	124045347	124045347	C	T	175	145	30	17.14	exonic	stopgain	NM_006603:c.C646T:p.R216X
14	TET2	chr4	105275330	105275330	C	G	246	7	239	97.15	exonic	stopgain	NM_001127208:c.C4820G:p.S1607X
14	NF1	chr17	31230850	31230850	T	A	163	82	81	49.69	exonic	nonsynonymous SNV	NM_000267:c.T3122A:p.M1041K
14	SRSF2	chr17	76736877	76736877	G	T	143	77	66	46.15	exonic	nonsynonymous SNV	NM_001195427:c.C284A:p.P95H
14	ASXL1	chr20	32434812	32434812	T	G	277	131	146	52.71	exonic	stopgain	NM_015338:c.T2100G:p.Y700X
14	STAG2	chrX	124083530	124083530	C	T	89	44	45	50.56	exonic	stopgain	NM_006603:c.C3034T:p.R1012X
14	STAG2	chrX	124077999	124077999	A	-	71	59	12	16.9	exonic	frameshift deletion	NM_006603:c.2716delA:p.K906fs
15	SRSF2	chr17	76736877	76736877	G	T	445	274	171	38.43	exonic	nonsynonymous SNV	SRSF2:NM_001195427:exon1:c.C284A:p.P95H,SRSF2:NM_003016:exon1:c.C284A:p.P95H
15	SETBP1	chr18	44951948	44951948	G	A	661	457	204	30.86	exonic	nonsynonymous SNV	SETBP1:NM_015559:exon4:c.G2608A:p.G870S
15	ASXL1	chr20	32435018	32435021	CCTC	-	721	694	25	3.47	exonic	frameshift deletion	ASXL1:NM_015338:exon12:c.2306_2309del:p.T769fs
17	IDH2	chr15	90088702	90088702	C	T	455	435	20	4.4	exonic	nonsynonymous SNV	NM_001290114:c.G29A:p.R10Q
17	NRAS	chr1	114716126	114716126	C	T	540	369	170	31.48	exonic	nonsynonymous SNV	NM_002524:c.G35A:p.G12D
17	SMC3	chr10	110593107	110593107	A	G	205	108	97	47.32	exonic	nonsynonymous SNV	NM_005445:c.A1847G:p.N616S
17	ETV6	chr12	11839280	11839280	T	-	447	267	178	39.73	exonic	frameshift deletion	NM_001987:c.304delT:p.F102fs
17	SRSF2	chr17	76736877	76736877	G	T	215	126	89	41.4	exonic	nonsynonymous SNV	NM_001195427:c.C284A:p.P95H
17	ASXL1	chr20	32434600	32434622	CACCACTGCCATAGAGAGGCGGC	-	66	52	14	21.21	exonic	frameshift deletion	NM_015338:c.1888_1910del:p.H630fs
18	ETV6	chr12	11839280	11839280	T	-	447	267	178	39.73	exonic	frameshift deletion	NM_001987:c.304delT:p.F102fs
18	IDH2	chr15	90088702	90088702	C	T	455	435	20	4.4	exonic	nonsynonymous SNV	NM_001290114:c.G29A:p.R10Q
18	NRAS	chr1	114716126	114716126	C	T	540	369	170	31.48	exonic	nonsynonymous SNV	NM_002524:c.G35A:p.G12D
18	SRSF2	chr17	76736877	76736877	G	T	215	126	89	41.4	exonic	nonsynonymous SNV	NM_001195427:c.C284A:p.P95H
21	SRSF2	chr17	76736877	76736877	G	A	490	442	48	9.8	exonic	nonsynonymous SNV	SRSF2:NM_001195427:exon1:c.C284T:p.P95L,SRSF2:NM_003016:exon1:c.C284T:p.P95L
21	STAG2	chrX	124061291	124061291	G	A	425	356	69	16.24	exonic	stopgain	STAG2:NM_006603:exon15:c.G1484A:p.W495X,STAG2:NM_001042749:exon16:c.G1484A:p.W495X,STAG2:NM_001042750:exon16:c.G1484A:p.W495X,STAG2:NM_001042751:exon16:c.G1484A:p.W495X,STAG2:NM_001282418:exon16:c.G1484A:p.W495X
21	STAG2	chrX	124081529	124081529	G	A	379	358	21	5.54	splicing	NA	NA
22	SETBP1	chr18	44951942	44951942	G	A	816	800	15	1.84	exonic	nonsynonymous SNV	SETBP1:NM_015559:exon4:c.G2602A:p.D868N
22	RUNX1	chr21	34880641	34880641	-	GG	748	709	37	4.95	exonic	frameshift insertion	RUNX1:NM_001001890:exon2:c.342_343insCC:p.A115fs,RUNX1:NM_001122607:exon2:c.342_343insCC:p.A115fs,RUNX1:NM_001754:exon5:c.423_424insCC:p.A142fs
22	EZH2	chr7	148810350	148810350	A	T	682	228	454	66.57	exonic	nonsynonymous SNV	EZH2:NM_001203249:exon16:c.T1844A:p.L615Q,EZH2:NM_152998:exon16:c.T1880A:p.L627Q,EZH2:NM_001203247:exon17:c.T1997A:p.L666Q,EZH2:NM_001203248:exon17:c.T1970A:p.L657Q,EZH2:NM_004456:exon17:c.T2012A:p.L671Q
22	CBL	chr11	119278529	119278529	G	A	852	577	275	32.28	exonic	nonsynonymous SNV	CBL:NM_005188:exon9:c.G1247A:p.C416Y
22	PRPF8	chr17	1659995	1659995	C	T	655	451	204	31.15	exonic	nonsynonymous SNV	PRPF8:NM_006445:exon31:c.G4792A:p.D1598N
22	STAG2	chrX	124063194	124063194	C	T	222	116	106	47.75	exonic	stopgain	STAG2:NM_006603:exon18:c.C1810T:p.R604X,STAG2:NM_001042749:exon19:c.C1810T:p.R604X,STAG2:NM_001042750:exon19:c.C1810T:p.R604X,STAG2:NM_001042751:exon19:c.C1810T:p.R604X,STAG2:NM_001282418:exon19:c.C1810T:p.R604X
23	TET2	chr4	105275172	105275173	AG	-	622	405	217	34.89	exonic	frameshift deletion	TET2:NM_001127208:exon11:c.4662_4663del:p.T1554fs
23	TET2	chr4	105275487	105275487	T	G	650	268	382	58.77	exonic	stopgain	TET2:NM_001127208:exon11:c.T4977G:p.Y1659X
23	EP300	chr22	41155114	41155114	G	T	469	277	192	40.94	splicing	NA	NA
24	STAG2	chrX	124065947	124065947	G	A	141	124	16	11.35	splicing	NA	NA
24	RUNX1	chr21	34880621	34880621	G	-	402	386	15	3.73	exonic	frameshift deletion	RUNX1:NM_001001890:exon2:c.363delC:p.T121fs,RUNX1:NM_001122607:exon2:c.363delC:p.T121fs,RUNX1:NM_001754:exon5:c.444delC:p.T148fs
24	RUNX1	chr21	34880662	34880662	-	AGCCA	385	370	15	3.9	exonic	frameshift insertion	RUNX1:NM_001001890:exon2:c.321_322insTGGCT:p.G108fs,RUNX1:NM_001122607:exon2:c.321_322insTGGCT:p.G108fs,RUNX1:NM_001754:exon5:c.402_403insTGGCT:p.G135fs
24	GATA2	chr3	128481269	128481269	C	T	314	174	140	44.59	exonic	nonsynonymous SNV	GATA2:NM_001145662:exon6:c.G1151A:p.R384Q,GATA2:NM_032638:exon6:c.G1193A:p.R398Q,GATA2:NM_001145661:exon7:c.G1193A:p.R398Q
24	GATA2	chr3	128485852	128485852	-	AG	310	210	95	30.55	exonic	frameshift insertion	GATA2:NM_001145662:exon3:c.745_746insCT:p.Y249fs,GATA2:NM_032638:exon3:c.745_746insCT:p.Y249fs,GATA2:NM_001145661:exon4:c.745_746insCT:p.Y249fs
24	EZH2	chr7	148809351	148809351	C	T	595	310	285	47.9	exonic	nonsynonymous SNV	EZH2:NM_001203249:exon17:c.G1901A:p.R634H,EZH2:NM_152998:exon17:c.G1937A:p.R646H,EZH2:NM_001203247:exon18:c.G2054A:p.R685H,EZH2:NM_001203248:exon18:c.G2027A:p.R676H,EZH2:NM_004456:exon18:c.G2069A:p.R690H
24	EZH2	chr7	148810363	148810368	TGTATT	-	363	224	142	38.8	exonic	nonframeshift deletion	EZH2:NM_001203249:exon16:c.1826_1831del:p.609_611del,EZH2:NM_152998:exon16:c.1862_1867del:p.621_623del,EZH2:NM_001203247:exon17:c.1979_1984del:p.660_662del,EZH2:NM_001203248:exon17:c.1952_1957del:p.651_653del,EZH2:NM_004456:exon17:c.1994_1999del:p.665_667del
24	RUNX1	chr21	34792387	34792387	-	TGGA	502	377	123	24.45	exonic	frameshift insertion	RUNX1:NM_001001890:exon6:c.1109_1110insTCCA:p.Q370fs,RUNX1:NM_001754:exon9:c.1190_1191insTCCA:p.Q397fs
24	ZRSR2	chrX	15815835	15815836	TC	-	201	13	189	93.56	exonic	frameshift deletion	ZRSR2:NM_005089:exon8:c.716_717del:p.F239fs
27	PDGFRB	chr5	150132940	150132940	T	C	334	184	149	44.61	exonic	nonsynonymous SNV	PDGFRB:NM_002609:exon7:c.A937G:p.S313G
27	EZH2	chr7	148829779	148829779	A	C	609	374	235	38.59	exonic	nonsynonymous SNV	EZH2:NM_152998:exon4:c.T316G:p.F106V,EZH2:NM_001203247:exon5:c.T433G:p.F145V,EZH2:NM_001203248:exon5:c.T406G:p.F136V,EZH2:NM_001203249:exon5:c.T406G:p.F136V,EZH2:NM_004456:exon5:c.T433G:p.F145V
27	PRPF8	chr17	1659995	1659995	C	T	588	369	218	37.07	exonic	nonsynonymous SNV	PRPF8:NM_006445:exon31:c.G4792A:p.D1598N
27	STAG2	chrX	124081464	124081464	C	T	776	706	69	8.89	exonic	nonsynonymous SNV	STAG2:NM_006603:exon27:c.C2860T:p.R954C,STAG2:NM_001042749:exon28:c.C2860T:p.R954C,STAG2:NM_001042750:exon28:c.C2860T:p.R954C,STAG2:NM_001042751:exon28:c.C2860T:p.R954C,STAG2:NM_001282418:exon28:c.C2860T:p.R954C
28	EZH2	chr7	148814964	148814964	C	A	949	694	255	26.87	exonic	nonsynonymous SNV	EZH2:NM_152998:exon13:c.G1490T:p.C497F,EZH2:NM_001203247:exon14:c.G1607T:p.C536F,EZH2:NM_001203248:exon14:c.G1580T:p.C527F,EZH2:NM_004456:exon14:c.G1622T:p.C541F
28	EZH2	chr7	148817262	148817262	C	T	739	568	171	23.14	exonic	nonsynonymous SNV	EZH2:NM_152998:exon10:c.G1238A:p.C413Y,EZH2:NM_001203247:exon11:c.G1355A:p.C452Y,EZH2:NM_001203248:exon11:c.G1328A:p.C443Y,EZH2:NM_001203249:exon11:c.G1328A:p.C443Y,EZH2:NM_004456:exon11:c.G1370A:p.C457Y
28	ARID2	chr12	45849666	45849666	G	A	713	374	338	47.41	exonic	nonsynonymous SNV	ARID2:NM_152641:exon14:c.G1802A:p.R601Q
28	IDH2	chr15	90088702	90088702	C	T	671	496	175	26.08	exonic	nonsynonymous SNV	IDH2:NM_001290114:exon2:c.G29A:p.R10Q,IDH2:NM_001289910:exon4:c.G263A:p.R88Q,IDH2:NM_002168:exon4:c.G419A:p.R140Q
29	TET2	chr4	105235831	105235831	A	G	468	246	222	47.44	exonic	nonsynonymous SNV	TET2:NM_001127208:exon3:c.A1889G:p.K630R,TET2:NM_017628:exon3:c.A1889G:p.K630R
29	ASXL1	chr20	32435899	32435899	C	T	381	293	87	22.83	exonic	stopgain	ASXL1:NM_015338:exon12:c.C3187T:p.Q1063X
29	EP300	chr22	41129910	41129910	C	T	309	222	87	28.16	exonic	stopgain	EP300:NM_001429:exon5:c.C1189T:p.R397X
29	ZRSR2	chrX	15820247	15820247	C	T	200	79	121	60.5	exonic	stopgain	ZRSR2:NM_005089:exon10:c.C868T:p.R290X
29	ASXL1	chr20	32435739	32435739	-	A	386	368	18	4.66	exonic	frameshift insertion	ASXL1:NM_015338:exon12:c.3028dupA:p.L1009fs
30	TET2	chr4	105269619	105269619	G	A	657	627	29	4.41	exonic	nonsynonymous SNV	TET2:NM_001127208:exon9:c.G4054A:p.E1352K
30	DNMT3A	chr2	25245257	25245257	C	T	488	294	194	39.75	exonic	nonsynonymous SNV	DNMT3A:NM_153759:exon9:c.G983A:p.C328Y,DNMT3A:NM_022552:exon13:c.G1550A:p.C517Y,DNMT3A:NM_175629:exon13:c.G1550A:p.C517Y
30	SF3B1	chr2	197402110	197402110	T	C	772	455	317	41.06	exonic	nonsynonymous SNV	SF3B1:NM_012433:exon15:c.A2098G:p.K700E
30	TET2	chr4	105243710	105243710	C	G	643	574	69	10.73	exonic	stopgain	TET2:NM_001127208:exon6:c.C3735G:p.Y1245X
30	CUX1	chr7	102204518	102204518	A	G	682	362	319	46.77	exonic	nonsynonymous SNV	CUX1:NM_001202543:exon19:c.A3068G:p.Q1023R,CUX1:NM_181552:exon19:c.A3035G:p.Q1012R
32	TET2	chr4	105235977	105235977	A	-	851	475	378	44.26	exonic	frameshift deletion	TET2:NM_001127208:exon3:c.2035delA:p.T679fs,TET2:NM_017628:exon3:c.2035delA:p.T679fs
32	EZH2	chr7	148846512	148846513	CA	-	456	54	402	88.16	exonic	frameshift deletion	EZH2:NM_001203247:exon3:c.203_204del:p.V68fs,EZH2:NM_001203248:exon3:c.203_204del:p.V68fs,EZH2:NM_001203249:exon3:c.203_204del:p.V68fs,EZH2:NM_004456:exon3:c.203_204del:p.V68fs,EZH2:NM_152998:exon3:c.203_204del:p.V68fs
32	STAG2	chrX	124061781	124061781	-	A	167	125	43	25.44	exonic	frameshift insertion	STAG2:NM_006603:exon16:c.1546dupA:p.D515fs,STAG2:NM_001042749:exon17:c.1546dupA:p.D515fs,STAG2:NM_001042750:exon17:c.1546dupA:p.D515fs,STAG2:NM_001042751:exon17:c.1546dupA:p.D515fs,STAG2:NM_001282418:exon17:c.1546dupA:p.D515fs
32	STAG2	chrX	124086685	124086685	-	AGCCGGG	632	606	26	4.11	exonic	frameshift insertion	STAG2:NM_006603:exon29:c.3192_3193insAGCCGGG:p.S1064fs,STAG2:NM_001042749:exon30:c.3192_3193insAGCCGGG:p.S1064fs,STAG2:NM_001042750:exon30:c.3192_3193insAGCCGGG:p.S1064fs,STAG2:NM_001042751:exon30:c.3192_3193insAGCCGGG:p.S1064fs,STAG2:NM_001282418:exon30:c.3192_3193insAGCCGGG:p.S1064fs
33	SF3B1	chr2	197402636	197402636	T	G	989	632	356	36	exonic	nonsynonymous SNV	SF3B1:NM_012433:exon14:c.A1997C:p.K666T
35	EZH2	chr7	148817276	148817276	G	C	869	532	336	38.67	exonic	stopgain	EZH2:NM_152998:exon10:c.C1224G:p.Y408X,EZH2:NM_001203247:exon11:c.C1341G:p.Y447X,EZH2:NM_001203248:exon11:c.C1314G:p.Y438X,EZH2:NM_001203249:exon11:c.C1314G:p.Y438X,EZH2:NM_004456:exon11:c.C1356G:p.Y452X
35	RUNX1	chr21	34859483	34859483	C	A	685	544	141	20.58	exonic	stopgain	RUNX1:NM_001001890:exon3:c.G523T:p.E175X,RUNX1:NM_001122607:exon3:c.G523T:p.E175X,RUNX1:NM_001754:exon6:c.G604T:p.E202X
36	IDH2	chr15	90088702	90088702	C	T	581	333	248	42.69	exonic	nonsynonymous SNV	IDH2:NM_001290114:exon2:c.G29A:p.R10Q,IDH2:NM_001289910:exon4:c.G263A:p.R88Q,IDH2:NM_002168:exon4:c.G419A:p.R140Q
36	CTCF	chr16	67621528	67621528	G	T	813	486	327	40.22	exonic	stopgain	CTCF:NM_001191022:exon5:c.G310T:p.E104X,CTCF:NM_006565:exon7:c.G1294T:p.E432X
36	ZRSR2	chrX	15823034	15823037	GTCG	-	354	208	146	41.24	exonic	frameshift deletion	ZRSR2:NM_005089:exon11:c.1241_1244del:p.S414fs
36	SMC1A	chrX	53409482	53409482	G	A	269	228	41	15.24	exonic	nonsynonymous SNV	SMC1A:NM_006306:exon8:c.C1276T:p.R426W,SMC1A:NM_001281463:exon9:c.C1210T:p.R404W
40	TET2	chr4	106157861	106157861	T	TA	579	433	146	25.22	exonic	frameshift insertion	TET2:NM_001127208.2:exon3:c.2763_2764insA:p.His922fs
40	RUNX1	chr21	36206824	36206824	G	A	620	532	88	14.19	exonic	nonsynonymous SNV	RUNX1:NM_001754.4:exon7:c.688C>T:p.Gln230Ter
40	U2AF1	chr21	36206824	36206824	G	A	647	395	252	38.95	exonic	nonsynonymous SNV	U2AF1:NM_006758.2:exon2:c.101C>T:p.Ser34Phe
40	BCOR	chrX	39922189	39922190	TG	T	227	107	120	52.86	exonic	frameshift deletion	BCOR:NM_001123385.1:exon9:c.3982delC:p.Gln1328fs
40	STAG2	chrX	123220614	123220614	T	TCA	140	59	81	57.86	exonic	frameshift insertion	STAG2:NM_001042749.2:exon30:c.3274_3275insAC:p.Leu1092fs
43	NRAS	chr1	115256529	115256529	T	C	1997	1923	74	3.71	exonic	nonsynonymous SNV	NRAS:exonic:NM_002524.5
43	IDH1	chr2	209113113	209113113	G	A	1723	1631	92	5.34	exonic	nonsynonymous SNV	IDH1:exonic:NM_005896.4
43	TET2	chr4	106180837	106180837	T	G	1998	1107	891	44.59	exonic	nonsynonymous SNV	TET2:exonic:NM_001127208.3, TET2-AS1:intronic_nc:NR_126420.1
43	EZH2	chr7	148511041	148511054	TGTTGCTCACCTTT	T	1982	143	1839	92.79	splicing	frameshift deletion	EZH2:splicesite_5:NM_004456.5
43	RUNX1	chr21	36252849	36252852	CGTA	CTT	1992	1584	408	20.48	splicing	frameshift deletion	RUNX1:splicesite_5:NM_001754.5
43	STAG2	chrX	123179197	123179197	C	T	828	774	54	6.52	exonic	nonsynonymous SNV	STAG2:exonic:NM_001042749.2
44	EZH2	chr7	148828746	148828746	G	A	1106	647	459	41.5	exonic	stopgain	EZH2:NM_152998:exon5:c.C502T:p.R168X,EZH2:NM_001203247:exon6:c.C619T:p.R207X,EZH2:NM_001203248:exon6:c.C592T:p.R198X,EZH2:NM_001203249:exon6:c.C592T:p.R198X,EZH2:NM_004456:exon6:c.C619T:p.R207X
44	EZH2	chr7	148846529	148846529	G	A	911	480	431	47.31	exonic	stopgain	EZH2:NM_001203247:exon3:c.C187T:p.R63X,EZH2:NM_001203248:exon3:c.C187T:p.R63X,EZH2:NM_001203249:exon3:c.C187T:p.R63X,EZH2:NM_004456:exon3:c.C187T:p.R63X,EZH2:NM_152998:exon3:c.C187T:p.R63X
44	IDH2	chr15	90088702	90088702	C	T	666	369	297	44.59	exonic	nonsynonymous SNV	IDH2:NM_001290114:exon2:c.G29A:p.R10Q,IDH2:NM_001289910:exon4:c.G263A:p.R88Q,IDH2:NM_002168:exon4:c.G419A:p.R140Q
44	ASXL1	chr20	32434649	32434649	-	C	1218	668	521	42.78	exonic	frameshift insertion	ASXL1:NM_015338:exon12:c.1938dupC:p.G646fs
44	STAG2	chrX	124057954	124057954	-	T	477	267	206	43.19	exonic	frameshift insertion	STAG2:NM_006603:exon14:c.1394dupT:p.V465fs,STAG2:NM_001042749:exon15:c.1394dupT:p.V465fs,STAG2:NM_001042750:exon15:c.1394dupT:p.V465fs,STAG2:NM_001042751:exon15:c.1394dupT:p.V465fs,STAG2:NM_001282418:exon15:c.1394dupT:p.V465fs
45	BCOR	chrX	40074432	40074432	G	-	710	505	206	28.93	exonic	frameshift deletion	BCOR:NM_001123383:exon4:c.914delC:p.P305fs,BCOR:NM_001123384:exon4:c.914delC:p.P305fs,BCOR:NM_001123385:exon4:c.914delC:p.P305fs,BCOR:NM_017745:exon4:c.914delC:p.P305fs
46	TET2	chr4	105234764	105234764	C	-	1456	1405	50	3.43	exonic	frameshift deletion	TET2:NM_001127208:exon3:c.822delC:p.I274fs,TET2:NM_017628:exon3:c.822delC:p.I274fs
46	DNMT3A	chr2	25234401	25234401	G	A	696	438	258	37.07	exonic	nonsynonymous SNV	DNMT3A:NM_153759:exon19:c.C2050T:p.H684Y,DNMT3A:NM_022552:exon23:c.C2617T:p.H873Y,DNMT3A:NM_175629:exon23:c.C2617T:p.H873Y
46	SF3B1	chr2	197402110	197402110	T	C	786	512	274	34.86	exonic	nonsynonymous SNV	SF3B1:NM_012433:exon15:c.A2098G:p.K700E
48	STAG2	chrX	124049076	124049076	C	A	129	119	10	7.75	exonic	stopgain	STAG2:NM_006603:exon9:c.C891A:p.Y297X,STAG2:NM_001042749:exon10:c.C891A:p.Y297X,STAG2:NM_001042750:exon10:c.C891A:p.Y297X,STAG2:NM_001042751:exon10:c.C891A:p.Y297X,STAG2:NM_001282418:exon10:c.C891A:p.Y297X
48	EZH2	chr7	148818030	148818030	-	CCGT	938	608	329	35.07	exonic	frameshift insertion	EZH2:NM_152998:exon9:c.954_955insACGG:p.L319fs,EZH2:NM_001203247:exon10:c.1071_1072insACGG:p.L358fs,EZH2:NM_001203248:exon10:c.1044_1045insACGG:p.L349fs,EZH2:NM_001203249:exon10:c.1044_1045insACGG:p.L349fs,EZH2:NM_004456:exon10:c.1086_1087insACGG:p.L363fs
48	ETV6	chr12	11869588	11869588	C	T	1390	696	692	49.78	exonic	nonsynonymous SNV	ETV6:NM_001987:exon5:c.C628T:p.R210C
48	ASXL1	chr20	32434836	32434836	-	GC	1922	1260	659	34.27	exonic	frameshift insertion	ASXL1:NM_015338:exon12:c.2124_2125insGC:p.Q708fs
48	RUNX1	chr21	34859525	34859525	T	C	1502	914	588	39.15	exonic	nonsynonymous SNV	RUNX1:NM_001001890:exon3:c.A481G:p.T161A,RUNX1:NM_001122607:exon3:c.A481G:p.T161A,RUNX1:NM_001754:exon6:c.A562G:p.T188A
48	ZRSR2	chrX	15820317	15820317	G	A	708	88	619	87.43	splicing	NA	NA
48	STAG2	chrX	124086590	124086590	C	T	870	713	157	18.05	exonic	stopgain	STAG2:NM_006603:exon29:c.C3097T:p.R1033X,STAG2:NM_001042749:exon30:c.C3097T:p.R1033X,STAG2:NM_001042750:exon30:c.C3097T:p.R1033X,STAG2:NM_001042751:exon30:c.C3097T:p.R1033X,STAG2:NM_001282418:exon30:c.C3097T:p.R1033X
49	TET2	chr4	105237250	105237254	ATTTT	-	1140	739	405	35.4	exonic	frameshift deletion	TET2:NM_001127208:exon3:c.3308_3312del:p.N1103fs,TET2:NM_017628:exon3:c.3308_3312del:p.N1103fs
49	EZH2	chr7	148815014	148815014	G	T	1380	810	570	41.3	exonic	nonsynonymous SNV	EZH2:NM_152998:exon13:c.C1440A:p.N480K,EZH2:NM_001203247:exon14:c.C1557A:p.N519K,EZH2:NM_001203248:exon14:c.C1530A:p.N510K,EZH2:NM_004456:exon14:c.C1572A:p.N524K
49	SRSF2	chr17	76736877	76736877	G	T	691	406	285	41.24	exonic	nonsynonymous SNV	SRSF2:NM_001195427:exon1:c.C284A:p.P95H,SRSF2:NM_003016:exon1:c.C284A:p.P95H
49	RUNX1	chr21	34834601	34834601	C	A	312	244	68	21.79	exonic	nonsynonymous SNV	RUNX1:NM_001001890:exon4:c.G533T:p.R178I,RUNX1:NM_001122607:exon4:c.G533T:p.R178I,RUNX1:NM_001754:exon7:c.G614T:p.R205I
49	STAG2	chrX	124042619	124042619	C	T	182	129	53	29.12	exonic	stopgain	STAG2:NM_006603:exon6:c.C436T:p.R146X,STAG2:NM_001042749:exon7:c.C436T:p.R146X,STAG2:NM_001042750:exon7:c.C436T:p.R146X,STAG2:NM_001042751:exon7:c.C436T:p.R146X,STAG2:NM_001282418:exon7:c.C436T:p.R146X
49	STAG2	chrX	124061342	124061342	G	T	284	150	134	47.18	splicing	NA	NA
51	DNMT3A	chr2	25245318	25245321	AGGA	-	520	341	178	34.23	exonic	frameshift deletion	DNMT3A:NM_153759:exon9:c.919_922del:p.S307fs,DNMT3A:NM_022552:exon13:c.1486_1489del:p.S496fs,DNMT3A:NM_175629:exon13:c.1486_1489del:p.S496fs
51	SF3B1	chr2	197402110	197402110	T	C	782	476	305	39	exonic	nonsynonymous SNV	SF3B1:NM_012433:exon15:c.A2098G:p.K700E
51	RUNX1	chr21	34887015	34887015	G	A	797	421	374	46.93	exonic	nonsynonymous SNV	RUNX1:NM_001001890:exon1:c.C98T:p.A33V,RUNX1:NM_001122607:exon1:c.C98T:p.A33V,RUNX1:NM_001754:exon4:c.C179T:p.A60V
52	SRSF2	chr17	76736854	76736877	GGCGGCTGTGGTGTGAGTCCGGGG	-	346	248	96	27.83	exonic	nonframeshift deletion	SRSF2:NM_001195427:exon1:c.284_307del:p.95_103del,SRSF2:NM_003016:exon1:c.284_307del:p.95_103del
53	EZH2	chr7	148826613	148826613	G	A	859	749	109	12.69	exonic	stopgain	EZH2:NM_152998:exon7:c.C631T:p.Q211X,EZH2:NM_001203247:exon8:c.C748T:p.Q250X,EZH2:NM_001203248:exon8:c.C721T:p.Q241X,EZH2:NM_001203249:exon8:c.C721T:p.Q241X,EZH2:NM_004456:exon8:c.C748T:p.Q250X
53	EZH2	chr7	148832751	148832751	C	T	513	440	73	14.23	splicing	NA	NA
53	ASXL1	chr20	32433783	32433783	C	T	1052	797	253	24.05	exonic	stopgain	ASXL1:NM_015338:exon11:c.C1585T:p.Q529X
53	ZRSR2	chrX	15804121	15804122	AG	-	316	229	88	27.76	exonic	frameshift deletion	ZRSR2:NM_005089:exon5:c.323_324del:p.K108fs
54	CBL	chr11	119278191	119278191	T	A	456	393	63	13.82	exonic	nonsynonymous SNV	CBL:NM_005188:exon8:c.T1121A:p.M374K
54	CBL	chr11	119278200	119278200	C	T	503	370	133	26.44	exonic	nonsynonymous SNV	CBL:NM_005188:exon8:c.C1130T:p.T377I
54	IDH2	chr15	90088702	90088702	C	T	601	330	271	45.09	exonic	nonsynonymous SNV	IDH2:NM_001290114:exon2:c.G29A:p.R10Q,IDH2:NM_001289910:exon4:c.G263A:p.R88Q,IDH2:NM_002168:exon4:c.G419A:p.R140Q
54	CEBPA	chr19	33302051	33302051	C	G	187	93	94	50.27	exonic	nonsynonymous SNV	CEBPA:NM_001285829:exon1:c.G7C:p.G3R,CEBPA:NM_001287424:exon1:c.G469C:p.G157R,CEBPA:NM_001287435:exon1:c.G322C:p.G108R,CEBPA:NM_004364:exon1:c.G364C:p.G122R
54	U2AF1	chr21	43094667	43094667	T	G	201	120	81	40.3	exonic	nonsynonymous SNV	U2AF1:NM_001025203:exon6:c.A470C:p.Q157P,U2AF1:NM_006758:exon6:c.A470C:p.Q157P,U2AF1:NM_001025204:exon7:c.A251C:p.Q84P
54	PHF6	chrX	134393919	134393919	C	T	260	199	61	23.46	exonic	stopgain	PHF6:NM_001015877:exon5:c.C385T:p.R129X,PHF6:NM_032335:exon5:c.C385T:p.R129X,PHF6:NM_032458:exon5:c.C385T:p.R129X
54	PHF6	chrX	134417275	134417275	T	C	397	235	162	40.81	exonic	nonsynonymous SNV	PHF6:NM_001015877:exon9:c.T941C:p.I314T,PHF6:NM_032458:exon9:c.T941C:p.I314T
55	SRSF2	chr17	76736877	76736877	G	T	598	351	246	41.14	exonic	nonsynonymous SNV	SRSF2:NM_001195427:exon1:c.C284A:p.P95H,SRSF2:NM_003016:exon1:c.C284A:p.P95H
56	NRAS	chr1	114713911	114713911	C	T	561	491	70	12.48	exonic	nonsynonymous SNV	NRAS:NM_002524:exon3:c.G179A:p.G60E
56	TET2	chr4	105243621	105243621	C	T	405	228	177	43.7	exonic	stopgain	TET2:NM_001127208:exon6:c.C3646T:p.R1216X
56	TET2	chr4	105276211	105276212	TT	-	949	580	374	39.2	exonic	frameshift deletion	TET2:NM_001127208:exon11:c.5701_5702del:p.F1901fs
56	EZH2	chr7	148809351	148809351	C	T	831	115	716	86.16	exonic	nonsynonymous SNV	EZH2:NM_001203249:exon17:c.G1901A:p.R634H,EZH2:NM_152998:exon17:c.G1937A:p.R646H,EZH2:NM_001203247:exon18:c.G2054A:p.R685H,EZH2:NM_001203248:exon18:c.G2027A:p.R676H,EZH2:NM_004456:exon18:c.G2069A:p.R690H
56	STAG2	chrX	124065875	124065875	G	A	307	176	131	42.67	splicing	NA	NA
57	SETBP1	chr18	44951942	44951942	G	A	946	900	34	3.59	exonic	nonsynonymous SNV	SETBP1:NM_015559:exon4:c.G2602A:p.D868N
57	ETV6	chr12	11853525	11853525	C	T	830	603	224	26.99	exonic	stopgain	ETV6:NM_001987:exon4:c.C427T:p.Q143X
57	ETV6	chr12	11884481	11884481	T	-	816	765	51	6.25	exonic	frameshift deletion	ETV6:NM_001987:exon6:c.1046delT:p.L349fs
57	ETV6	chr12	11885938	11885938	A	G	493	448	45	9.13	exonic	nonsynonymous SNV	ETV6:NM_001987:exon7:c.A1165G:p.M389V
57	NF1	chr17	31226459	31226459	-	C	530	486	45	8.38	exonic	frameshift insertion	NF1:NM_000267:exon18:c.2027dupC:p.T676fs,NF1:NM_001042492:exon18:c.2027dupC:p.T676fs
57	NF1	chr17	31233155	31233155	A	G	851	299	550	64.63	exonic	nonsynonymous SNV	NF1:NM_000267:exon27:c.A3650G:p.D1217G,NF1:NM_001042492:exon27:c.A3650G:p.D1217G
57	NF1	chr17	31338092	31338092	C	T	919	837	82	8.92	exonic	stopgain	NF1:NM_000267:exon44:c.C6709T:p.R2237X,NF1:NM_001042492:exon45:c.C6772T:p.R2258X
57	SRSF2	chr17	76736877	76736877	G	T	642	561	80	12.46	exonic	nonsynonymous SNV	SRSF2:NM_001195427:exon1:c.C284A:p.P95H,SRSF2:NM_003016:exon1:c.C284A:p.P95H
57	SETBP1	chr18	44951948	44951948	G	A	935	861	72	7.7	exonic	nonsynonymous SNV	SETBP1:NM_015559:exon4:c.G2608A:p.G870S
57	ZRSR2	chrX	15804198	15804198	G	T	407	37	368	90.42	splicing	NA	NA
58	TET2	chr4	105237281	105237281	-	A	1142	666	498	42.75	exonic	frameshift insertion	TET2:NM_001127208:exon3:c.3340dupA:p.D1113fs,TET2:NM_017628:exon3:c.3340dupA:p.D1113fs
58	TET2	chr4	105259667	105259669	CTT	-	967	569	398	41.16	exonic	nonframeshift deletion	TET2:NM_001127208:exon7:c.3852_3854del:p.1284_1285del
58	SRSF2	chr17	76736877	76736877	G	T	694	417	277	39.91	exonic	nonsynonymous SNV	SRSF2:NM_001195427:exon1:c.C284A:p.P95H,SRSF2:NM_003016:exon1:c.C284A:p.P95H
58	RUNX1	chr21	34792535	34792535	-	G	1111	924	185	16.65	exonic	frameshift insertion	RUNX1:NM_001001890:exon6:c.961dupC:p.H321fs,RUNX1:NM_001754:exon9:c.1042dupC:p.H348fs
58	STAG2	chrX	124061848	124061848	C	-	513	423	89	17.38	exonic	frameshift deletion	STAG2:NM_006603:exon16:c.1612delC:p.P538fs,STAG2:NM_001042749:exon17:c.1612delC:p.P538fs,STAG2:NM_001042750:exon17:c.1612delC:p.P538fs,STAG2:NM_001042751:exon17:c.1612delC:p.P538fs,STAG2:NM_001282418:exon17:c.1612delC:p.P538fs
59	SRSF2	chr17	76736877	76736877	G	T	484	247	237	48.97	exonic	nonsynonymous SNV	SRSF2:NM_001195427:exon1:c.C284A:p.P95H,SRSF2:NM_003016:exon1:c.C284A:p.P95H
59	RUNX1	chr21	34792608	34792608	-	CGCTGCAG	796	528	269	33.62	exonic	frameshift insertion	RUNX1:NM_001001890:exon6:c.888_889insCTGCAGCG:p.A297fs,RUNX1:NM_001754:exon9:c.969_970insCTGCAGCG:p.A324fs
59	STAG2	chrX	124037566	124037566	C	T	419	399	20	4.77	exonic	stopgain	STAG2:NM_006603:exon5:c.C328T:p.R110X,STAG2:NM_001042749:exon6:c.C328T:p.R110X,STAG2:NM_001042750:exon6:c.C328T:p.R110X,STAG2:NM_001042751:exon6:c.C328T:p.R110X,STAG2:NM_001282418:exon6:c.C328T:p.R110X
60	SF3B1	chr2	197402636	197402636	T	G	993	612	381	38.37	exonic	nonsynonymous SNV	SF3B1:NM_012433:exon14:c.A1997C:p.K666T
61	TET2	chr4	105234764	105234764	C	-	1016	628	390	38.31	exonic	frameshift deletion	TET2:NM_001127208:exon3:c.822delC:p.I274fs,TET2:NM_017628:exon3:c.822delC:p.I274fs
61	RUNX1	chr21	34880569	34880569	G	C	945	874	71	7.51	exonic	nonsynonymous SNV	RUNX1:NM_001001890:exon2:c.C415G:p.R139G,RUNX1:NM_001122607:exon2:c.C415G:p.R139G,RUNX1:NM_001754:exon5:c.C496G:p.R166G
61	STAG2	chrX	124049042	124049042	-	T	281	223	59	20.92	exonic	frameshift insertion	STAG2:NM_006603:exon9:c.858dupT:p.N286fs,STAG2:NM_001042749:exon10:c.858dupT:p.N286fs,STAG2:NM_001042750:exon10:c.858dupT:p.N286fs,STAG2:NM_001042751:exon10:c.858dupT:p.N286fs,STAG2:NM_001282418:exon10:c.858dupT:p.N286fs
62	NF1	chr17	31259031	31259031	G	A	309	287	21	6.8	splicing	NA	NA
62	SRSF2	chr17	76736877	76736877	G	T	521	278	243	46.64	exonic	nonsynonymous SNV	SRSF2:NM_001195427:exon1:c.C284A:p.P95H,SRSF2:NM_003016:exon1:c.C284A:p.P95H
62	STAG2	chrX	124049076	124049076	C	G	36	10	25	69.44	exonic	stopgain	STAG2:NM_006603:exon9:c.C891G:p.Y297X,STAG2:NM_001042749:exon10:c.C891G:p.Y297X,STAG2:NM_001042750:exon10:c.C891G:p.Y297X,STAG2:NM_001042751:exon10:c.C891G:p.Y297X,STAG2:NM_001282418:exon10:c.C891G:p.Y297X
63	EP300	chr22	41176347	41176347	G	A	960	880	80	8.33	exonic	nonsynonymous SNV	EP300:NM_001429:exon30:c.G4880A:p.R1627Q
64	TET2	chr4	105269672	105269672	A	-	1006	579	425	42.29	exonic	frameshift deletion	TET2:NM_001127208:exon9:c.4107delA:p.S1369fs
64	EZH2	chr7	148809351	148809351	C	T	1013	575	438	43.24	exonic	nonsynonymous SNV	EZH2:NM_001203249:exon17:c.G1901A:p.R634H,EZH2:NM_152998:exon17:c.G1937A:p.R646H,EZH2:NM_001203247:exon18:c.G2054A:p.R685H,EZH2:NM_001203248:exon18:c.G2027A:p.R676H,EZH2:NM_004456:exon18:c.G2069A:p.R690H
64	EZH2	chr7	148810341	148810341	A	C	839	476	362	43.15	exonic	nonsynonymous SNV	EZH2:NM_001203249:exon16:c.T1853G:p.L618W,EZH2:NM_152998:exon16:c.T1889G:p.L630W,EZH2:NM_001203247:exon17:c.T2006G:p.L669W,EZH2:NM_001203248:exon17:c.T1979G:p.L660W,EZH2:NM_004456:exon17:c.T2021G:p.L674W
64	PTPN11	chr12	112450398	112450398	C	T	1136	1053	82	7.22	exonic	nonsynonymous SNV	PTPN11:NM_002834:exon3:c.C218T:p.T73I,PTPN11:NM_080601:exon3:c.C218T:p.T73I
65	EZH2	chr7	148810392	148810392	T	C	792	31	760	95.96	exonic	nonsynonymous SNV	EZH2:NM_001203249:exon16:c.A1802G:p.D601G,EZH2:NM_152998:exon16:c.A1838G:p.D613G,EZH2:NM_001203247:exon17:c.A1955G:p.D652G,EZH2:NM_001203248:exon17:c.A1928G:p.D643G,EZH2:NM_004456:exon17:c.A1970G:p.D657G
65	CEBPA	chr19	33301979	33301979	G	-	147	108	39	26.53	exonic	frameshift deletion	CEBPA:NM_001285829:exon1:c.79delC:p.L27fs,CEBPA:NM_001287424:exon1:c.541delC:p.L181fs,CEBPA:NM_001287435:exon1:c.394delC:p.L132fs,CEBPA:NM_004364:exon1:c.436delC:p.L146fs
65	RUNX1	chr21	34887038	34887038	-	A	1070	605	463	43.27	exonic	frameshift insertion	RUNX1:NM_001001890:exon1:c.74dupT:p.M25fs,RUNX1:NM_001122607:exon1:c.74dupT:p.M25fs,RUNX1:NM_001754:exon4:c.155dupT:p.M52fs
65	ZRSR2	chrX	15809266	15809266	C	T	476	17	459	96.43	exonic	stopgain	ZRSR2:NM_005089:exon7:c.C505T:p.R169X
65	NRAS	chr1	114716126	114716126	C	A	1106	1070	29	2.62	exonic	nonsynonymous SNV	NRAS:NM_002524:exon2:c.G35T:p.G12V
65	PTPN11	chr12	112450361	112450361	G	A	1421	1405	16	1.13	exonic	nonsynonymous SNV	PTPN11:NM_002834:exon3:c.G181A:p.D61N,PTPN11:NM_080601:exon3:c.G181A:p.D61N
65	TET2	chr4	105243571	105243571	-	G	535	19	527	96.34	exonic	frameshift insertion	TET2:NM_001127208:exon6:c.3597dupG:p.V1199fs
66	TET2	chr4	105235696	105235696	C	A	1594	1298	296	18.57	exonic	stopgain	TET2:NM_001127208:exon3:c.C1754A:p.S585X,TET2:NM_017628:exon3:c.C1754A:p.S585X
66	EZH2	chr7	148810355	148810355	G	C	988	678	309	31.28	exonic	nonsynonymous SNV	EZH2:NM_001203249:exon16:c.C1839G:p.S613R,EZH2:NM_152998:exon16:c.C1875G:p.S625R,EZH2:NM_001203247:exon17:c.C1992G:p.S664R,EZH2:NM_001203248:exon17:c.C1965G:p.S655R,EZH2:NM_004456:exon17:c.C2007G:p.S669R
66	RUNX1	chr21	34792418	34792418	C	-	1393	1309	84	6.03	exonic	frameshift deletion	RUNX1:NM_001001890:exon6:c.1079delG:p.G360fs,RUNX1:NM_001754:exon9:c.1160delG:p.G387fs
66	RUNX1	chr21	34886907	34886907	T	C	948	752	196	20.68	exonic	nonsynonymous SNV	RUNX1:NM_001001890:exon1:c.A206G:p.N69S,RUNX1:NM_001122607:exon1:c.A206G:p.N69S,RUNX1:NM_001754:exon4:c.A287G:p.N96S
66	RUNX1	chr21	34886928	34886928	-	G	933	753	188	19.98	exonic	frameshift insertion	RUNX1:NM_001001890:exon1:c.184dupC:p.L62fs,RUNX1:NM_001122607:exon1:c.184dupC:p.L62fs,RUNX1:NM_001754:exon4:c.265dupC:p.L89fs
66	ZRSR2	chrX	15790932	15790932	A	C	274	160	113	41.39	splicing	NA	NA
67	TET2	chr4	105269640	105269640	C	T	872	807	65	7.45	exonic	nonsynonymous SNV	TET2:NM_001127208:exon9:c.C4075T:p.R1359C
67	TET2	chr4	105272774	105272774	C	T	1129	744	384	34.01	exonic	stopgain	TET2:NM_001127208:exon10:c.C4393T:p.R1465X
67	SRSF2	chr17	76736877	76736877	G	C	715	440	275	38.46	exonic	nonsynonymous SNV	SRSF2:NM_001195427:exon1:c.C284G:p.P95R,SRSF2:NM_003016:exon1:c.C284G:p.P95R
68	DNMT3A	chr2	25240418	25240418	G	T	774	484	290	37.47	exonic	nonsynonymous SNV	DNMT3A:NM_153759:exon15:c.C1639A:p.R547S,DNMT3A:NM_022552:exon19:c.C2206A:p.R736S,DNMT3A:NM_175629:exon19:c.C2206A:p.R736S
68	SF3B1	chr2	197401794	197401794	A	C	752	468	284	37.77	exonic	nonsynonymous SNV	SF3B1:NM_012433:exon16:c.T2318G:p.L773R
68	TET2	chr4	105236679	105236679	C	T	1735	1684	51	2.94	exonic	stopgain	TET2:NM_001127208:exon3:c.C2737T:p.Q913X,TET2:NM_017628:exon3:c.C2737T:p.Q913X
68	JAK2	chr9	5073770	5073770	G	T	1165	1127	38	3.26	exonic	nonsynonymous SNV	JAK2:NM_004972:exon14:c.G1849T:p.V617F
69	TET2	chr4	105235892	105235893	TC	-	866	96	806	89.26	exonic	frameshift deletion	TET2:NM_001127208:exon3:c.1950_1951del:p.H650fs,TET2:NM_017628:exon3:c.1950_1951del:p.H650fs
69	EZH2	chr7	148810332	148810332	C	A	474	238	236	49.79	splicing	NA	NA
69	EZH2	chr7	148826633	148826633	C	A	510	311	199	39.02	splicing	NA	NA
69	STAG2	chrX	124068630	124068630	-	ACTC	143	27	116	80	exonic	frameshift insertion	STAG2:NM_006603:exon23:c.2332_2333insACTC:p.N778fs,STAG2:NM_001042749:exon24:c.2332_2333insACTC:p.N778fs,STAG2:NM_001042750:exon24:c.2332_2333insACTC:p.N778fs,STAG2:NM_001042751:exon24:c.2332_2333insACTC:p.N778fs,STAG2:NM_001282418:exon24:c.2332_2333insACTC:p.N778fs
70	SRSF2	chr17	76736877	76736877	G	T	808	461	346	42.82	exonic	nonsynonymous SNV	SRSF2:NM_001195427:exon1:c.C284A:p.P95H,SRSF2:NM_003016:exon1:c.C284A:p.P95H
70	STAG2	chrX	124051330	124051330	A	G	199	38	161	80.9	exonic	nonsynonymous SNV	STAG2:NM_006603:exon12:c.A1132G:p.M378V,STAG2:NM_001042749:exon13:c.A1132G:p.M378V,STAG2:NM_001042750:exon13:c.A1132G:p.M378V,STAG2:NM_001042751:exon13:c.A1132G:p.M378V,STAG2:NM_001282418:exon13:c.A1132G:p.M378V
70	STAG2	chrX	124063180	124063180	-	A	281	35	247	87.59	exonic	frameshift insertion	STAG2:NM_006603:exon18:c.1797dupA:p.I599fs,STAG2:NM_001042749:exon19:c.1797dupA:p.I599fs,STAG2:NM_001042750:exon19:c.1797dupA:p.I599fs,STAG2:NM_001042751:exon19:c.1797dupA:p.I599fs,STAG2:NM_001282418:exon19:c.1797dupA:p.I599fs
71	TET2	chr4	105243616	105243616	G	A	513	308	205	39.96	exonic	nonsynonymous SNV	TET2:NM_001127208:exon6:c.G3641A:p.R1214Q
71	TET2	chr4	105259678	105259678	G	T	945	583	362	38.31	exonic	nonsynonymous SNV	TET2:NM_001127208:exon7:c.G3863T:p.G1288V
72	SRSF2	chr17	76736877	76736877	G	T	646	408	238	36.84	exonic	nonsynonymous SNV	SRSF2:NM_001195427:exon1:c.C284A:p.P95H,SRSF2:NM_003016:exon1:c.C284A:p.P95H
72	ASXL1	chr20	32435308	32435308	T	-	1546	1019	537	34.51	exonic	stopgain	ASXL1:NM_015338:exon12:c.2596delT:p.L866X
72	STAG2	chrX	124050205	124050205	C	T	715	485	230	32.17	exonic	stopgain	STAG2:NM_006603:exon10:c.C913T:p.R305X,STAG2:NM_001042749:exon11:c.C913T:p.R305X,STAG2:NM_001042750:exon11:c.C913T:p.R305X,STAG2:NM_001042751:exon11:c.C913T:p.R305X,STAG2:NM_001282418:exon11:c.C913T:p.R305X
74	DNMT3A	chr2	25234374	25234374	C	T	na	na	na	45	exonic	nonsynonymous SNV	DNMT3A:NM_022552:exon23:c.C2644T:p.R882C
74	U2AF1	chr21	43104346	43104346	C	T	na	na	na	44	exonic	nonsynonymous SNV	U2AF1:NM_006758:exon2:c.C101T:p.S34F
74	TET2	chr4	105269743	105269743	C	T	na	na	na	45	exonic	nonsynonymous SNV	TET2:NM_001127208:exon9:c.C4178T:p.T1393I
75	ASXL1	chr20	32434789	32434789	C	T	na	na	na	31	exonic	nonsynonymous SNV	ASXL1:NM_015338:exon13:c.C2077T:p.R693*
75	SRSF2	chr17	76736877	76736877	C	A	na	na	na	45	exonic	nonsynonymous SNV	SRSF2:NM_001195427:exon1:c.C284A:p.P95H,SRSF2:NM_003016:exon1:c.C284A:p.P95H
75	IDH2	chr15	90088702	90088702	G	A	na	na	na	11	exonic	nonsynonymous SNV	IDH2:NM_002168:exon4:c.G419A:p.R140Q
75	RUNX1	chr21	34799441	34799441	G	-	na	na	na	34	exonic	frameshift deletion	RUNX1:NM_001754:exon8:c.830del:p.P277Hfs*34
75	JAK2	chr9	5022126	5022126	C	G	na	na	na	11	exonic	nonsynonymous SNV	JAK2:NM_004972:exon3:c.C139G:p.L47V
76	SRSF2	chr17	76736878	76736878	C	G	na	na	na	43	exonic	nonsynonymous SNV	SRSF2:NM_001195427:exon1:c.C283G:p.P95A,SRSF2:NM_003016:exon1:c.C283G:p.P95A
76	TET2	chr4	105269662	105269662	G	A	na	na	na	44	exonic	nonsynonymous SNV	TET2:NM_001127208:exon9:c.G4097A:p.R1366H
76	RUNX1	chr21	34859494	34859494	A	G	na	na	na	37	exonic	nonsynonymous SNV	RUNX1:NM_001754:exon6:c.A593G:p.D198G
77	ZRSR2	chrX	na	na	na	na	na	na	na	40	exonic	frameshift deletion	NA
78	ZRSR2	chrX	na	na	na	na	na	na	na	61	exonic	NA	ZRSR2:NM_005098:p.Q652*
78	TET2	chr4	na	na	na	na	na	na	na	25	exonic	NA	TET2:NM_001127208:p.T8Dfs*48
79	DNMT3A	chr2	25246637	25246637	G	C	na	na	na	11	exonic	nonsynonymous SNV	DNMT3A:NM_022552:exon10:c.G1261C:p.Gly421Ala
79	TP53	chr17	7674221	7674221	C	T	na	na	na	8	exonic	nonsynonymous SNV	TP53:NM_001126114:exon7:c.C742T:p.R248W
80	ASXL1	chr20	32434647	32434648	-	T	na	na	na	27	exonic	frameshift insertion	ASXL1:NM_015338:c.1935dup:p.G646Wfs*12
80	TET2	chr4	105275770	105275770	G	C	na	na	na	50	exonic	nonsynonymous SNV	TET2:NM_001127208:exon11:c.G5260C:p.G1754R
85	TET2	chr4	105269703	105269703	C	T	715	76	639	89.37	exonic	nonsynonymous SNV	TET2:NM_001127208:exon9:c.C4138T:p.H1380Y
85	KRAS	chr12	25225628	25225628	C	T	718	570	148	20.61	exonic	nonsynonymous SNV	KRAS:NM_004985:exon4:c.G436A:p.A146T,KRAS:NM_033360:exon4:c.G436A:p.A146T
85	ZRSR2	chrX	15799926	15799930	AAGAA	-	268	59	209	77.99	exonic	frameshift deletion	ZRSR2:NM_005089:exon3:c.176_180del:p.E59fs
85	CBL	chr11	119278541	119278541	G	T	780	746	34	4.36	exonic	nonsynonymous SNV	CBL:NM_005188:exon9:c.G1259T:p.R420L
85	NF1	chr17	31235729	31235729	G	A	895	869	26	2.91	exonic	nonsynonymous SNV	NF1:NM_000267:exon28:c.G3827A:p.R1276Q,NF1:NM_001042492:exon28:c.G3827A:p.R1276Q
85	NRAS	chr1	114716126	114716126	C	T	636	619	17	2.67	exonic	nonsynonymous SNV	NRAS:NM_002524:exon2:c.G35A:p.G12D
86	TET2	chr4	105261769	105261769	T	C	415	248	167	40.24	exonic	nonsynonymous SNV	TET2:NM_001127208:exon8:c.T3965C:p.L1322P
86	EZH2;EZH2	chr7	148826468	148826468	C	T	443	134	308	69.53	exonic;splicing	nonsynonymous SNV	EZH2:NM_004456:exon8:c.G893A:p.R298H
86	SRSF2	chr17	76736878	76736878	G	C	587	364	223	37.99	exonic	nonsynonymous SNV	SRSF2:NM_001195427:exon1:c.C283G:p.P95A,SRSF2:NM_003016:exon1:c.C283G:p.P95A
86	SETBP1	chr18	44951942	44951942	G	A	903	570	333	36.88	exonic	nonsynonymous SNV	SETBP1:NM_015559:exon4:c.G2602A:p.D868N
86	ASXL1	chr20	32433844	32433844	-	T	883	559	322	36.43	exonic	frameshift insertion	ASXL1:NM_015338:exon11:c.1647dupT:p.R549fs
87	NRAS	chr1	114716127	114716127	C	G	672	388	284	42.26	exonic	nonsynonymous SNV	NRAS:NM_002524:exon2:c.G34C:p.G12R
87	IDH2	chr15	90088702	90088702	C	T	673	354	318	47.25	exonic	nonsynonymous SNV	IDH2:NM_001290114:exon2:c.G29A:p.R10Q,IDH2:NM_001289910:exon4:c.G263A:p.R88Q,IDH2:NM_002168:exon4:c.G419A:p.R140Q
87	SRSF2	chr17	76736877	76736877	G	T	599	327	272	45.41	exonic	nonsynonymous SNV	SRSF2:NM_001195427:exon1:c.C284A:p.P95H,SRSF2:NM_003016:exon1:c.C284A:p.P95H
87	RUNX1	chr21	34799310	34799310	G	A	747	678	69	9.24	exonic	stopgain	RUNX1:NM_001001890:exon5:c.C877T:p.R293X,RUNX1:NM_001754:exon8:c.C958T:p.R320X
87	BCOR	chrX	40062138	40062138	C	T	262	142	120	45.8	splicing	NA	NA
87	STAG2	chrX	124077998	124077998	-	A	240	33	207	86.25	exonic	frameshift insertion	STAG2:NM_006603:exon26:c.2716dupA:p.S905fs,STAG2:NM_001042749:exon27:c.2716dupA:p.S905fs,STAG2:NM_001042750:exon27:c.2716dupA:p.S905fs,STAG2:NM_001042751:exon27:c.2716dupA:p.S905fs,STAG2:NM_001282418:exon27:c.2716dupA:p.S905fs
88	TET2	chr4	105236308	105236308	-	T	1183	1064	121	10.19	exonic	frameshift insertion	TET2:NM_001127208:exon3:c.2367dupT:p.N789fs,TET2:NM_017628:exon3:c.2367dupT:p.N789fs
88	ZRSR2	chrX	15815676	15815676	G	A	325	25	299	92	splicing	NA	NA
90	TET2	chr4	105236426	105236426	C	A	1038	588	449	43.26	exonic	stopgain	TET2:NM_001127208:exon3:c.C2484A:p.C828X,TET2:NM_017628:exon3:c.C2484A:p.C828X
90	TET2	chr4	105261800	105261800	-	A	503	292	211	41.95	exonic	frameshift insertion	TET2:NM_001127208:exon8:c.3997dupA:p.L1332fs
90	SF1	chr11	64770293	64770293	C	T	688	390	297	43.23	exonic	nonsynonymous SNV	SF1:NM_001178030:exon4:c.G727A:p.A243T,SF1:NM_001178031:exon4:c.G274A:p.A92T,SF1:NM_004630:exon4:c.G352A:p.A118T,SF1:NM_201995:exon4:c.G352A:p.A118T,SF1:NM_201997:exon4:c.G352A:p.A118T,SF1:NM_201998:exon4:c.G352A:p.A118T
90	KRAS	chr12	25225713	25225713	T	A	700	650	50	7.14	exonic	nonsynonymous SNV	KRAS:NM_004985:exon4:c.A351T:p.K117N,KRAS:NM_033360:exon4:c.A351T:p.K117N
90	STAG2	chrX	124042619	124042619	C	T	139	17	122	87.77	exonic	stopgain	STAG2:NM_006603:exon6:c.C436T:p.R146X,STAG2:NM_001042749:exon7:c.C436T:p.R146X,STAG2:NM_001042750:exon7:c.C436T:p.R146X,STAG2:NM_001042751:exon7:c.C436T:p.R146X,STAG2:NM_001282418:exon7:c.C436T:p.R146X
91	IDH1	chr2	208248388	208248388	C	T	452	266	186	41.15	exonic	nonsynonymous SNV	IDH1:NM_001282386:exon4:c.G395A:p.R132H,IDH1:NM_001282387:exon4:c.G395A:p.R132H,IDH1:NM_005896:exon4:c.G395A:p.R132H
91	RUNX1	chr21	34880608	34880608	-	C	673	381	296	43.72	exonic	frameshift insertion	RUNX1:NM_001001890:exon2:c.375dupG:p.N126fs,RUNX1:NM_001122607:exon2:c.375dupG:p.N126fs,RUNX1:NM_001754:exon5:c.456dupG:p.N153fs
91	STAG2	chrX	124063866	124063866	C	T	244	41	203	83.2	exonic	stopgain	STAG2:NM_006603:exon19:c.C1840T:p.R614X,STAG2:NM_001042749:exon20:c.C1840T:p.R614X,STAG2:NM_001042750:exon20:c.C1840T:p.R614X,STAG2:NM_001042751:exon20:c.C1840T:p.R614X,STAG2:NM_001282418:exon20:c.C1840T:p.R614X
91	PHF6	chrX	134417193	134417193	G	A	324	247	76	23.46	exonic	nonsynonymous SNV	PHF6:NM_001015877:exon9:c.G859A:p.G287S,PHF6:NM_032458:exon9:c.G859A:p.G287S
92	SRSF2	chr17	76736877	76736877	G	T	496	284	212	42.74	exonic	nonsynonymous SNV	SRSF2:NM_001195427:exon1:c.C284A:p.P95H,SRSF2:NM_003016:exon1:c.C284A:p.P95H
92	ASXL1	chr20	32435179	32435179	T	-	978	557	427	43.39	exonic	stopgain	ASXL1:NM_015338:exon12:c.2467delT:p.L823X
92	RUNX1	chr21	34880569	34880569	G	A	653	374	277	42.42	exonic	stopgain	RUNX1:NM_001001890:exon2:c.C415T:p.R139X,RUNX1:NM_001122607:exon2:c.C415T:p.R139X,RUNX1:NM_001754:exon5:c.C496T:p.R166X
92	STAG2	chrX	124049079	124049079	G	T	64	48	16	25	splicing	NA	NA
92	BCOR	chrX	40055454	40055454	-	CC	430	307	121	28.14	exonic	frameshift insertion	BCOR:NM_001123384:exon11:c.4498_4499insGG:p.Y1500fs,BCOR:NM_001123383:exon12:c.4552_4553insGG:p.Y1518fs,BCOR:NM_001123385:exon12:c.4654_4655insGG:p.Y1552fs,BCOR:NM_017745:exon12:c.4552_4553insGG:p.Y1518fs
93	IDH1	chr2	208248389	208248389	G	A	621	589	31	4.99	exonic	nonsynonymous SNV	IDH1:NM_001282386:exon4:c.C394T:p.R132C,IDH1:NM_001282387:exon4:c.C394T:p.R132C,IDH1:NM_005896:exon4:c.C394T:p.R132C
93	TET2	chr4	105236167	105236167	-	G	1746	1062	690	39.29	exonic	frameshift insertion	TET2:NM_001127208:exon3:c.2226dupG:p.Q742fs,TET2:NM_017628:exon3:c.2226dupG:p.Q742fs
93	SRSF2	chr17	76736360	76736360	C	A	983	481	502	51.07	exonic	nonsynonymous SNV	SRSF2:NM_001195427:exon2:c.G467T:p.R156L,SRSF2:NM_003016:exon2:c.G467T:p.R156L
93	SRSF2	chr17	76736877	76736877	-	GGC	610	393	219	35.67	exonic	nonframeshift insertion	SRSF2:NM_001195427:exon1:c.283_284insGCC:p.P95delinsRP,SRSF2:NM_003016:exon1:c.283_284insGCC:p.P95delinsRP
93	RUNX1	chr21	34886902	34886902	G	-	724	442	288	39.45	exonic	frameshift deletion	RUNX1:NM_001001890:exon1:c.211delC:p.L71fs,RUNX1:NM_001122607:exon1:c.211delC:p.L71fs,RUNX1:NM_001754:exon4:c.292delC:p.L98fs
93	BCOR	chrX	40073128	40073128	C	A	512	230	281	54.88	exonic	stopgain	BCOR:NM_001123383:exon4:c.G2218T:p.E740X,BCOR:NM_001123384:exon4:c.G2218T:p.E740X,BCOR:NM_001123385:exon4:c.G2218T:p.E740X,BCOR:NM_017745:exon4:c.G2218T:p.E740X
93	BCOR	chrX	40074873	40074873	-	T	590	469	118	19.97	exonic	frameshift insertion	BCOR:NM_001123383:exon4:c.472dupA:p.S158fs,BCOR:NM_001123384:exon4:c.472dupA:p.S158fs,BCOR:NM_001123385:exon4:c.472dupA:p.S158fs,BCOR:NM_017745:exon4:c.472dupA:p.S158fs
94	RAD21	chr8	116857335	116857338	TTAA	-	840	780	59	7.02	exonic	frameshift deletion	RAD21:NM_006265:exon6:c.617_620del:p.I206fs
95	TP53	chr17	7673802	7673802	C	T	548	530	18	3.28	exonic	nonsynonymous SNV	TP53:NM_001126115:exon4:c.G422A:p.R141H,TP53:NM_001126116:exon4:c.G422A:p.R141H,TP53:NM_001126117:exon4:c.G422A:p.R141H,TP53:NM_001276697:exon4:c.G341A:p.R114H,TP53:NM_001276698:exon4:c.G341A:p.R114H,TP53:NM_001276699:exon4:c.G341A:p.R114H,TP53:NM_001126118:exon7:c.G701A:p.R234H,TP53:NM_000546:exon8:c.G818A:p.R273H,TP53:NM_001126112:exon8:c.G818A:p.R273H,TP53:NM_001126113:exon8:c.G818A:p.R273H,TP…
95	STAG1	chr3	136359160	136359160	G	C	752	416	336	44.68	exonic	nonsynonymous SNV	STAG1:NM_005862:exon27:c.C2924G:p.A975G
95	CBL	chr11	119278191	119278191	T	A	465	14	449	96.98	exonic	nonsynonymous SNV	CBL:NM_005188:exon8:c.T1121A:p.M374K
95	SUZ12	chr17	31995572	31995572	G	A	766	427	338	44.13	exonic	nonsynonymous SNV	SUZ12:NM_015355:exon14:c.G1604A:p.R535Q
95	PPM1D	chr17	60663262	60663262	-	A	1412	1065	342	24.22	exonic	frameshift insertion	PPM1D:NM_003620:exon6:c.1529dupA:p.Q510fs
95	SRSF2	chr17	76736877	76736877	G	T	581	329	252	43.37	exonic	nonsynonymous SNV	SRSF2:NM_001195427:exon1:c.C284A:p.P95H,SRSF2:NM_003016:exon1:c.C284A:p.P95H
95	ASXL1	chr20	32433384	32433384	C	T	965	505	459	47.56	exonic	stopgain	ASXL1:NM_015338:exon11:c.C1186T:p.Q396X
96	KRAS	chr12	25245347	25245347	C	T	975	961	13	1.33	exonic	nonsynonymous SNV	KRAS:NM_004985:exon2:c.G38A:p.G13D,KRAS:NM_033360:exon2:c.G38A:p.G13D
96	EZH2	chr7	148810374	148810374	T	C	789	446	343	43.47	exonic	nonsynonymous SNV	EZH2:NM_001203249:exon16:c.A1820G:p.Y607C,EZH2:NM_152998:exon16:c.A1856G:p.Y619C,EZH2:NM_001203247:exon17:c.A1973G:p.Y658C,EZH2:NM_001203248:exon17:c.A1946G:p.Y649C,EZH2:NM_004456:exon17:c.A1988G:p.Y663C
96	EZH2	chr7	148814136	148814136	A	T	709	410	299	42.17	exonic	stopgain	EZH2:NM_152998:exon14:c.T1542A:p.C514X,EZH2:NM_001203247:exon15:c.T1659A:p.C553X,EZH2:NM_001203248:exon15:c.T1632A:p.C544X,EZH2:NM_004456:exon15:c.T1674A:p.C558X
96	PTPN11	chr12	112489084	112489084	G	T	768	719	49	6.38	exonic	nonsynonymous SNV	PTPN11:NM_002834:exon13:c.G1508T:p.G503V
96	ASXL1	chr20	32433447	32433447	C	T	1260	727	533	42.3	exonic	stopgain	ASXL1:NM_015338:exon11:c.C1249T:p.R417X
96	RUNX1	chr21	34792541	34792541	-	G	1103	700	401	36.36	exonic	frameshift insertion	RUNX1:NM_001001890:exon6:c.955dupC:p.R319fs,RUNX1:NM_001754:exon9:c.1036dupC:p.R346fs

## Sheet: Table S3
Table S3: Univariate analyses of mutation status for AML progression of patients with isolated +8
Mutational variable	Mutation status	N	Median time to AML (months)	P value
TET2	MUT	29	NR	0.903
	WT	46	117.4
STAG2	MUT	26	15.7	0.002*
	WT	49	NR
SRSF2	MUT	21	14.0	<0.0001***
	WT	54	117.4
RUNX1	MUT	19	15.7	0.036*
	WT	56	NR
EZH2	MUT	18	22.0	0.536
	WT	57	NR
ASXL1	MUT	12	NR	0.156
	WT	62	117.4
ZRSR2	MUT	13	NR	0.667
	WT	62	117.4
IDH2	MUT	8	5.2	0.06
	WT	67	117.4
NRAS	MUT	8	5.9	0.013*
	WT	67	66.2
SF3B1	MUT	7	NR	0.142
	WT	68	NA
DNMT3A	MUT	7	26.1	0.729
	WT	68	117.4
U2AF1	MUT	5	26.1	0.388
	WT	70	117.4
ETV6	MUT	5	5.2	0.005**
	WT	70	117.4
NR: not reached
NA: not applicable

## Sheet: Table S4
Table S4: Clinical characteristic of patients with low risk-like and high risk-like MDS and isolated trisomy 8
	Isolated +8 MDS without STAG2, SRSF2 and RUNX1 mutations (n=34)	Isolated +8 MDS with STAG2, SRSF2 and/or RUNX1 mutations (n=45)	p value	test
% of patients	0.43	0.57
Demographics
Age at diagnosis, years (range)	75.5 (49-94)	72 (33-91)	0.434	a
Gender, n (%)			0.613	b
Female	8 (23.5%)	14 (31.1%)
Male	26 (76.5%)	31 (68.9%)
Risk stratification
IPSS-R, n (%)			0.03	b
Low	13 (43.3%)	4 (12.9%)
Intermediate 1-2	10 (33.4%)	11 (35.5%)
High	6 (20%)	11 (35.5%)
Very high	1 (3.3%)	5 (16.1%)
IPSS-M, n (%)			<0.0001	b
Low	17 (53.1%)	1 (2.8%)
Moderate low	5 (15.6%)	3 (8.3%)
Moderate high	2 (6.3%)	3 (8.3%)
High	7 (21.9%)	14 (38.9%)
Very high	1 (3.1%)	15 (41.7%)
Blood and bone marrow counts at diagnosis
Hemoglobin (g/dL), median (range)	9.95 (7.7-14.6)	9.45 (5.4-14.6)	0.177	a
Platelets (x10*9/L), median (range)	150.5 (18-491)	72.5 (2-520)	0.194	a
Neutrophils (x10*9/L), median (range)	1.95 (0.3-11.8)	1.3 (0.2-9.7)	0.458	a
Bone marrow blasts (%), median (range)	3 (0-16)	6.5 (0-15)	0.020	c
Circulating blasts (%), median (range)	0 (0-2)	0 (0-13)	0.025	c
Ring sideroblasts (%), median (range)	0 (0-72)	0 (0-9)	0.067	a
Outcome and follow-up
Overall survival, months (range)	46.3 (16.2-76.3)	23.7 (4.6-42.8)	0.005	d
AML progression, n (%)	2 (5.9%)	13 (28.9%)	0.008	b
Time to AML, months (range)	NR	14 (7.7-23.6)	<0.0001	d
NGS data, n (%)
Mutations per patient, median (range)	2 (0-7)	5 (1-10)	<0.0001	c
a) Parametric test (T student)
b) Fisher exact test
c) Non-parametric test (U-MannWhitney)
d) Log rank
NR: not reached

## Sheet: Table S5
Table S5: Clinical features of isolated +8 MDS patients with mutations in STAG2, SRSF2 and/or RUNX1 compared to high risk IPSS-R and high risk IPSS-R MDS controls
	High/very high risk MDS without +8 (n=108)	Isolated +8 MDS with STAG2, SRSF2 and/or RUNX1 mutations (n=45)	p value
Demographics
Age at diagnosis, years (range)	73.2 (35.9-93.9)	72 (33-91)	0.990
Gender, n (%)			0.073
Female	52 (48.1%)	14 (31.1%)
Male	56 (51.9%)	31 (68.9%)
Blood and bone marrow counts at diagnosis
Hemoglobin (g/dL), median (range)	8.7 (4.8-13.1)	9.45 (5.4-14.6)	0.003
Platelets (x10*9/L), median (range)	70 (6-1000)	72.5 (2-520)	0.4
Neutrophils (x10*9/L), median (range)	0.9 (0.1-15.4)	1.3 (0.2-9.7)	0.236
Bone marrow blasts (%), median (range)	10.3 (0-20)	6.5 (0-15)	0.001
Circulating blasts (%), median (range)	0 (0-7)	0 (0-13)	0.234
Ring sideroblasts (%), median (range)	4 (0-30)	0 (0-9)	0.006
Outcome and follow-up
Overall survival, months (range)	10.1 (5.3-14.9)	23.7 (4.6-42.8)	0.323
AML progression, n (%)	34 (31.5%)	13 (28.9%)	0.559
Time to AML, months (range)	11.4 (9.5-13.6)	14 (7.7-23.6)	0.296
NGS data, n (%)
Mutations per patient, median (range)	3 (0-8)	5 (1-10)	0.003

## Sheet: Table S6
Table S6: Clinical characteristic of patients with isolated +8 MDS without mutations in STAG2, SRSF2 and RUNX1 compared to low risk IPSS-R control patients
	Low IPSS-R risk MDS without +8 (n=93)	Isolated +8 MDS without STAG2, SRSF2 and RUNX1 mutations (n=34)	p value
Demographics
Age at diagnosis, years (range)	79.3 (49.2-92.2)	75.5 (49-94)	0.167
Gender, n (%)			0.025
Female	43 (46.2%)	8 (23.5%)
Male	50 (53.8%)	26 (76.5%)
Blood and bone marrow counts at diagnosis
Hemoglobin (g/dL), median (range)	9.3 (4-15.1)	9.95 (7.7-14.6)	0.09
Platelets (x10*9/L), median (range)	203 (10-637)	150.5 (18-491)	0.039
Neutrophils (x10*9/L), median (range)	2.3 (0.2-8.8)	1.95 (0.3-11.8)	0.905
Bone marrow blasts (%), median (range)	1 (0-10)	3 (0-16)	<0.001
Circulating blasts (%), median (range)	0 (0-6)	0 (0-2)	0.927
Ring sideroblasts (%), median (range)	4 (0-95)	0 (0-72)	0.035
Outcome and follow-up
Overall survival, months (range)	64.8 (34.2-95.4)	46.3 (16.2-76.3)	0.066
AML progression, n (%)	11 (11.8%)	2 (5.9%)	0.213
Time to AML, months (range)	109.3	NR	0.163
NGS data, n (%)
Mutations per patient, median (range)	3 (0-7)	2 (0-7)	0.178

## Sheet: Table S7
Table S7: Clinical and biological features of isolated +8 MDS cohorts
	Discovery cohort (n=79)	Validation cohort (n=110)	p	test
Demographics
Age at diagnosis, years (range)	75 (33-94)	72 (27-87)	0.106	a
Gender, n (%)			0.631	b
Female	22 (27.8%)	35 (31.8%)
Male	57 (72.2%)	75 (68.2%)
MDS risk stratification
IPSS-R category, n (%)			0.471	b
Very low	0 (0%)	1 (0.9%)
Low	17 (21.5%)	32 (29.1%)
Intermediate	21 (26.6%)	23 (20.9%)
High	17 (21.5%)	37 (33.6%)
Very high	6 (7.6%)	11 (10%)
IPSS-M category, n (%)			0.488	b
Very low	0 (0%)	2 (2%)
Low	18 (26.5%)	24 (23.8%)
Moderate low	8 (11.8%)	14 (13.9%)
Moderate high	5 (7.4%)	8 (7.9%)
High	21 (30.8%)	20 (19.8%)
Very high	16 (23.5%)	33 (32.6%)
Blood and bone marrow counts at diagnosis
Hemoglobin (g/dL), median (range)	9.8 (5-15)	9.12 (6-14)	0.099	a
Platelets (x10*9/L), median (range)	95 (2-520)	128 (13-842)	0.032	a
Neutrophils (x10*9/L), median (range)	1.5 (0-12)	1.6 (0-10)	0.165	a
Bone marrow blasts (%), median (range)	5 (0-16)	4 (0-19)	0.989	a
Circulating blasts (%), median (range)	0 (0-13)	0 (0-16)	0.864	a
Ring sideroblasts (%), median (range)	0 (0-72)	0 (0-90)	0.098	c
Outcome and follow-up*
Overall survival, months (range)	7.6 (0-133)	13.3 (0-152)	0.21	d
AML progression, n (%)	16 (20.3%)	24 (21.8%)	0.719	b
Time to AML, months (range)	7.3 (0-133)	13.5 (0-152)	0.089	d
NGS data, n (%)			0.242	b
Low-risk like isolated +8 defined group	34 (43%)	57 (51.8%)
High-risk like isolated +8 defined group	45 (57%)	53 (48.2%)
a) Parametric test (T student)
b) Fisher test
c) Non-parametric test (Mann-Whitney U)
d) Log-rank test
*Data censored in patients underwent TPH
